# Supplementary material for: Gender-Related Differences in Chronic Kidney Disease-Associated Vascular Calcification Risk and Potential Risk Mediators: A Scoping Review
Source: Healthcare (Basel). 2021 Aug 1;9(8):979. doi: 10.3390/healthcare9080979 (PMC8394860; doi:10.3390/healthcare9080979)
Supplement: Supplementary file 1 [file healthcare-09-00979-s001.zip]

Archive with 1 entries (1 files):
- healthcare-1287432-supplementary.pdf
